# Supplementary material for: Patrilineal Background of Esophageal Cancer and Gastric Cardia Cancer Patients in a Chaoshan High-Risk Area in China
Source: PLoS One. 2013 Dec 10;8(12):e81670. doi: 10.1371/journal.pone.0081670 (PMC3858265; doi:10.1371/journal.pone.0081670)
Supplement: Table S1 — Raw data for individual Y-SNP. (XLS) [file pone.0081670.s001.xls]

## Sheet: Sheet1
Supplementary Table1 Raw data for individual Y-SNP
Individual	HG
CSEC	F*
CSEC	O2a*
CSEC	O2a1*
CSEC	O3*
CSEC	O1a*
CSEC	O3a3c1﹡
CSEC	O3a3c﹡
CSEC	F*
CSEC	O2a1*
CSEC	O3a3c1﹡
CSEC	O3a3c1﹡
CSEC	O3a3c1﹡
CSEC	O3a3c﹡
CSEC	D1*
CSEC	O2a*
CSEC	O2a*
CSEC	O2a*
CSEC	O1a*
CSEC	O*
CSEC	O3a3c1﹡
CSEC	O2a*
CSEC	O3a3c1﹡
CSEC	O1a*
CSEC	O2a*
CSEC	O2a*
CSEC	O3a3c﹡
CSEC	O2a*
CSEC	O3a3c1﹡
CSEC	O2a*
CSEC	F*
CSEC	O2a1*
CSEC	O3a3c1﹡
CSEC	O1a*
CSEC	O2a*
CSEC	O3a3c1﹡
CSEC	O1a*
CSEC	O3*
CSEC	O3*
CSEC	O3*
CSEC	O2a1*
CSEC	O1a*
CSEC	O3*
CSEC	O3*
CSEC	O3*
CSEC	O1a*
CSEC	O*
CSEC	O3*
CSEC	O1a*
CSEC	K*
CSEC	O1a*
CSEC	O*
CSEC	O*
CSEC	O2a*
CSEC	O2a*
CSEC	O1a*
CSEC	O3*
CSEC	O3*
CSEC	O3a3c1*
CSEC	O*
CSEC	O3a3c1*
CSEC	O3*
CSEC	O1a*
CSEC	O3a3c1*
CSEC	O3a3c1*
CSEC	O3a3c1*
CSEC	O3a3c1*
CSEC	O1a*
CSEC	O*
CSEC	O3a1
CSEC	O3a3c1*
CSEC	O3a3c1*
CSEC	O3a1
THEC	O3a3c*
THEC	Q1a1
THEC	O3a3c*
THEC	O3a3c*
THEC	C*
THEC	C*
THEC	O3a3c1*
THEC	O3*
THEC	O3*
THEC	C*
THEC	O3*
THEC	C*
THEC	O3a3c*
THEC	P*
THEC	O3a3c1*
THEC	O3*
THEC	O3*
THEC	O3a3c1*
THEC	O3*
THEC	O3*
THEC	O3a3c1*
THEC	O3a3c*
THEC	O3a3c*
THEC	C*
THEC	O3*
THEC	O3*
THEC	O3a3c1*
THEC	O3*
THEC	O3*
THEC	O3*
THEC	O3a1
THEC	O3a3c1*
THEC	P*
THEC	O*
THEC	O3a3c*
THEC	O3a3c1*
THEC	O3a3c1*
THEC	O3*
THEC	C*
THEC	C*
THEC	O3a3c1*
THEC	O3a3c1*
THEC	D1*
THEC	O3a3c1*
THEC	Q1a1
THEC	O3a3c1*
THEC	O3a3c*
THEC	C*
THEC	O1a*
CSCC	O3a3b*
CSCC	O3a3c1*
CSCC	O3a3c1*
CSCC	O3*
CSCC	O1a*
CSCC	O3a3c1*
CSCC	O3a3c1*
CSCC	O3*
CSCC	O3*
CSCC	K*
CSCC	O1a*
CSCC	O3a3c1*
CSCC	O3*
CSCC	K*
CSCC	O3a3c1*
CSCC	O3a3c1*
CSCC	O*
CSCC	O3a3c1*
CSCC	O3*
CSCC	O3a3c1*
CSCC	O3a3c*
CSCC	O3a3c1*
CSCC	O1a*
CSCC	O*
CSCC	O1a*
CSCC	O3*
CSCC	O1a*
CSCC	O3a3c1*
CSCC	O*
CSCC	K*
CSCC	O*
CSCC	K*
CSCC	O3a3c1*
CSCC	O3a3c*
CSCC	O3a3c1*
CSCC	O3a3c1*
CSCC	O*
CSCC	K*
CSCC	O3*
CSCC	O3a3c1*
CSCC	O3*
CSCC	O1a*
CSCC	O3a3c1*
CSCC	O3*
CSCC	O3a3c1*
CSCC	O3a3c1*
CSCC	K*
CSCC	O1a*
THCC	O3a3c*
THCC	O3*
THCC	O3a3c*
THCC	O3a3c*
THCC	C*
THCC	O3a3c*
THCC	O3a3c1*
THCC	O3*
THCC	O3a3c*
THCC	O3a3c*
THCC	O3*
THCC	O3a3c*
THCC	O3a3c1*
THCC	O3a3c*
THCC	O3*
THCC	O2a*
THCC	C*
THCC	O3a3c*
THCC	O3*
THCC	C*
THCC	O3a3c1*
THCC	O3*
THCC	O3*
THCC	O3*
THCC	O*
THCC	O3a3c*
THCC	O3a3c1*
THCC	O3a3c*
THCC	O3*
THCC	O*
THCC	C*
THCC	O3a3c1*
THCC	K*
THCC	O3*
THCC	O1a*
THCC	O3*
THCC	O3a3c1*
THCC	O3a3c1*
THCC	O3*
THCC	C*
THCC	O2a*
THCC	P*
THCC	O3a3c*
THCC	P*
THCC	O*
THCC	O3a3c1*
THCC	O3a3c1*
THCC	O3a3c*
THCC	C*
THCC	O2a*
THCC	O3*
THCC	Q1a1
THCC	O1a*
THCC	O3a3c*
THCC	O3*
THCC	O3a3c*
THCC	Q1a1
THCC	O2a*
THCC	D/E
THCC	O3a3c1*
THCC	O*
THCC	P*
THCC	O3*
CSKJ	O1a*
CSKJ	O3a3c1*
CSKJ	O3*
CSKJ	O1a*
CSKJ	O3*
CSKJ	O3*
CSKJ	C*
CSKJ	C*
CSKJ	O1a*
CSKJ	O1a*
CSKJ	O3a3c*
CSKJ	O3*
CSKJ	O1a*
CSKJ	O1a*
CSKJ	O3*
CSKJ	O2a*
CSKJ	O1a*
CSKJ	O1a*
CSKJ	O3*
CSKJ	O2a1*
CSKJ	O3*
CSKJ	O3*
CSKJ	O1a*
CSKJ	O3*
CSKJ	O3*
CSKJ	O1a*
CSKJ	O3a3c*
CSKJ	O1a*
CSKJ	O1a*
CSKJ	O2a*
CSKJ	O1a*
CSKJ	O1a*
CSSZ	O3a3b*
CSSZ	O3a3b*
CSSZ	O3a3c1*
CSSZ	O3*
CSSZ	O3a3b*
CSSZ	O1a*
CSSZ	O3a3c1*
CSSZ	O1a*
CSSZ	Q1a1
CSSZ	Q1a1
CSSZ	Q1a1
CSSZ	O2a*
CSSZ	O*
CSSZ	O3*
CSSZ	O3*
CSSZ	O3*
CSSZ	O3*
CSSZ	O3a3b*
CSSZ	O3*
CSSZ	O1a*
CSSZ	O3a3b*
CSSZ	O1a*
CSSZ	O3*
CSSZ	O1a*
